# Supplementary material for: Transcriptome Analysis of Hypothalamic-Pituitary-Ovarian Axis Reveals circRNAs Related to Egg Production of Bian Chicken
Source: Animals (Basel). 2024 Aug 2;14(15):2253. doi: 10.3390/ani14152253 (PMC11311080; doi:10.3390/ani14152253)
Supplement: Supplementary file 1 [file animals-14-02253-s001.zip]

Archive with 1 entries (1 files):
- animals-3128472-supplementary.xlsx
