# Supplementary material for: Transcriptome Analysis of Hypothalamic-Pituitary-Ovarian Axis Reveals circRNAs Related to Egg Production of Bian Chicken
Source: Animals (Basel). 2024 Aug 2;14(15):2253. doi: 10.3390/ani14152253 (PMC11311080; doi:10.3390/ani14152253)
Supplement: Supplementary file 1 [file animals-14-02253-s001.zip › animals-3128472-supplementary.xlsx]

## Sheet: Table S1
Table S1 Filtering result of Clean Reads
Sample	Raw Reads	Clean Reads (%)	Q20 (%)	Q30 (%)	GC (%)
LH-1	85341110	85114680 (99.73%)	97.41	92.81	45.31
LH-2	82231282	81942704 (99.65%)	96.97	91.79	45.04
LH-3	96812214	96510202 (99.69%)	96.86	91.51	45.02
LP-1	85212852	84951734 (99.69%)	97.17	92.31	44
LP-2	82259854	82012554 (99.70%)	96.9	91.52	44.66
LP-3	108002122	107648684 (99.67%)	96.91	91.66	44.81
LO-1	74048524	73843976 (99.72%)	97.12	92.14	46.06
LO-2	91721124	91509826 (99.77%)	97.36	92.59	45.88
LO-3	96550520	96284010 (99.72%)	97.09	91.99	46.09
HH-1	97719398	97355820 (99.63%)	96.89	91.56	45.64
HH-2	80764564	80539590 (99.72%)	97.26	92.38	45.03
HH-3	93424734	93184520 (99.74%)	97.34	92.53	44.75
HP-1	104257712	103946540 (99.70%)	97.26	92.37	44.84
HP-2	88122580	87868706 (99.71%)	97.22	92.3	44.44
HP-3	101740746	101474526 (99.74%)	97.34	92.54	44.72
HO-1	93639226	93438880 (99.79%)	97.4	92.56	46.15
HO-2	85697650	85477040 (99.74%)	97.36	92.57	45.53
HO-3	92411584	92193412 (99.76%)	97.54	92.96	45.8

## Sheet: Table S2
Table S2 Alignment results of Clean Reads to the Ribosome RNA (rRNA)
Sample	Clean Reads	Mapped Reads (%)	Unmapped Reads (%)
LH-1	85114680	672216 ( 0.79% )	84442464 ( 99.21% )
LH-2	81942704	586562 ( 0.72% )	81356142 ( 99.28% )
LH-3	96510202	814520 ( 0.84% )	95695682 ( 99.16% )
LP-1	84951734	621860 ( 0.73% )	84329874 ( 99.27% )
LP-2	82012554	574734 ( 0.70% )	81437820 ( 99.30% )
LP-3	107648684	902974 ( 0.84% )	106745710 ( 99.16% )
LO-1	73843976	275656 ( 0.37% )	73568320 ( 99.63% )
LO-2	91509826	268012 ( 0.29% )	91241814 ( 99.71% )
LO-3	96284010	372496 ( 0.39% )	95911514 ( 99.61% )
HH-1	97355820	1041068 ( 1.07% )	96314752 ( 98.93% )
HH-2	80539590	621464 ( 0.77% )	79918126 ( 99.23% )
HH-3	93184520	715144 ( 0.77% )	92469376 ( 99.23% )
HP-1	103946540	760326 ( 0.73% )	103186214 ( 99.27% )
HP-2	87868706	722668 ( 0.82% )	87146038 ( 99.18% )
HP-3	101474526	810326 ( 0.80% )	100664200 ( 99.20% )
HO-1	93438880	382096 ( 0.41% )	93056784 ( 99.59% )
HO-2	85477040	327038 ( 0.38% )	85150002 ( 99.62% )
HO-3	92193412	254308 ( 0.28% )	91939104 ( 99.72% )

## Sheet: Table S3
Table S3 Alignment results of rRNA-depleted Clean Reads to the reference genome
Sample	Total	Unmapped(%)	Unique Mapped(%)	Multiple Mapped(%)	Total Mapped(%)	Exon	Intron	Intergenic
LH-1	84442464	4101214 (4.86%)	79054896 (93.62%)	1286354 (1.52%)	80341250 (95.14%)	51141355 (63.66%)	24865236 (30.95%)	4334659 (5.40%)
LH-2	81356142	4537910 (5.58%)	75644224 (92.98%)	1174008 (1.44%)	76818232 (94.42%)	48543574 (63.19%)	24188785 (31.49%)	4085873 (5.32%)
LH-3	95695682	5332846 (5.57%)	88984160 (92.99%)	1378676 (1.44%)	90362836 (94.43%)	55296794 (61.19%)	30307513 (33.54%)	4758529 (5.27%)
LP-1	84329874	4657223 (5.52%)	78594001 (93.20%)	1078650 (1.28%)	79672651 (94.48%)	40075991 (50.30%)	35046487 (43.99%)	4550173 (5.71%)
LP-2	81437820	4559343 (5.60%)	75832952 (93.12%)	1045525 (1.28%)	76878477 (94.40%)	40604935 (52.82%)	31440858 (40.90%)	4832684 (6.29%)
LP-3	106745710	6007532 (5.63%)	99263087 (92.99%)	1475091 (1.38%)	100738178 (94.37%)	48852847 (48.49%)	42904197 (42.59%)	8981134 (8.92%)
LO-1	73568320	3520608 (4.79%)	68726952 (93.42%)	1320760 (1.80%)	70047712 (95.21%)	48981911 (69.93%)	17832205 (25.46%)	3233596 (4.62%)
LO-2	91241814	4247329 (4.66%)	85346565 (93.54%)	1647920 (1.81%)	86994485 (95.34%)	58889532 (67.69%)	23907122 (27.48%)	4197831 (4.83%)
LO-3	95911514	4616937 (4.81%)	89532253 (93.35%)	1762324 (1.84%)	91294577 (95.19%)	63264099 (69.30%)	23729834 (25.99%)	4300644 (4.71%)
HH-1	96314752	5387240 (5.59%)	89421862 (92.84%)	1505650 (1.56%)	90927512 (94.41%)	57970873 (63.76%)	28224406 (31.04%)	4732233 (5.20%)
HH-2	79918126	4283424 (5.36%)	74501465 (93.22%)	1133237 (1.42%)	75634702 (94.64%)	47007496 (62.15%)	24688993 (32.64%)	3938213 (5.21%)
HH-3	92469376	4679150 (5.06%)	86435322 (93.47%)	1354904 (1.47%)	87790226 (94.94%)	55678892 (63.42%)	27198365 (30.98%)	4912969 (5.60%)
HP-1	103186214	5481866 (5.31%)	96308150 (93.33%)	1396198 (1.35%)	97704348 (94.69%)	53715680 (54.98%)	38742963 (39.65%)	5245705 (5.37%)
HP-2	87146038	4604388 (5.28%)	81436952 (93.45%)	1104698 (1.27%)	82541650 (94.72%)	44814613 (54.29%)	33081385 (40.08%)	4645652 (5.63%)
HP-3	100664200	5131813 (5.10%)	94178629 (93.56%)	1353758 (1.34%)	95532387 (94.90%)	50661475 (53.03%)	39546058 (41.40%)	5324854 (5.57%)
HO-1	93056784	4604372 (4.95%)	86749011 (93.22%)	1703401 (1.83%)	88452412 (95.05%)	56543866 (63.93%)	27324380 (30.89%)	4584166 (5.18%)
HO-2	85150002	3846952 (4.52%)	79772638 (93.68%)	1530412 (1.80%)	81303050 (95.48%)	55130759 (67.81%)	22357543 (27.50%)	3814748 (4.69%)
HO-3	91939104	3980854 (4.33%)	86311805 (93.88%)	1646445 (1.79%)	87958250 (95.67%)	60660492 (68.97%)	23360035 (26.56%)	3937723 (4.48%)

## Sheet: Table S4
Table S4 Alignment results of Anchors Reads to the reference genome
Sample	Total	Unmapped(%)	Unique Mapped(%)	Multiple Mapped(%)	Total Mapped(%)
LH-1	8202428	2784890 (33.95%)	2922217 (35.63%)	2495321 (30.42%)	5417538 (66.05%)
LH-2	9075820	3111399 (34.28%)	3304832 (36.41%)	2659589 (29.30%)	5964421 (65.72%)
LH-3	10665692	3546078 (33.25%)	3937380 (36.92%)	3182234 (29.84%)	7119614 (66.75%)
LP-1	9314446	2642390 (28.37%)	3504920 (37.63%)	3167136 (34.00%)	6672056 (71.63%)
LP-2	9118686	2796453 (30.67%)	3450338 (37.84%)	2871895 (31.49%)	6322233 (69.33%)
LP-3	12015064	3532128 (29.40%)	4535702 (37.75%)	3947234 (32.85%)	8482936 (70.60%)
LO-1	7041216	2294800 (32.59%)	2559438 (36.35%)	2186978 (31.06%)	4746416 (67.41%)
LO-2	8494658	2669993 (31.43%)	3122827 (36.76%)	2701838 (31.81%)	5824665 (68.57%)
LO-3	9233874	3034021 (32.86%)	3405547 (36.88%)	2794306 (30.26%)	6199853 (67.14%)
HH-1	10774480	3763040 (34.93%)	3907491 (36.27%)	3103949 (28.81%)	7011440 (65.07%)
HH-2	8566848	2954990 (34.49%)	3041664 (35.51%)	2570194 (30.00%)	5611858 (65.51%)
HH-3	9358300	3046395 (32.55%)	3404361 (36.38%)	2907544 (31.07%)	6311905 (67.45%)
HP-1	10963732	3425205 (31.24%)	4023719 (36.70%)	3514808 (32.06%)	7538527 (68.76%)
HP-2	9208776	2749136 (29.85%)	3407513 (37.00%)	3052127 (33.14%)	6459640 (70.15%)
HP-3	10263626	3010248 (29.33%)	3890398 (37.90%)	3362980 (32.77%)	7253378 (70.67%)
HO-1	9208744	3154006 (34.25%)	3207293 (34.83%)	2847445 (30.92%)	6054738 (65.75%)
HO-2	7693904	2300183 (29.90%)	2904359 (37.75%)	2489362 (32.35%)	5393721 (70.10%)
HO-3	7961708	2417868 (30.37%)	3038893 (38.17%)	2504947 (31.46%)	5543840 (69.63%)
